# Supplementary material for: Oligosaccharide Presentation Modulates the Molecular Recognition of Glycolipids by Galectins on Membrane Surfaces
Source: Pharmaceuticals (Basel). 2022 Jan 26;15(2):145. doi: 10.3390/ph15020145 (PMC8878398; doi:10.3390/ph15020145)
Supplement: Supplementary file 1 [file pharmaceuticals-15-00145-s001.zip]

Archive with 1 entries (1 files):
- pharmaceuticals-1515169-supplementary.pdf
